# Supplementary material for: Difference in blood pressure between early and late menopausal transition was significant in healthy Korean women
Source: BMC Womens Health. 2015 Aug 22;15:64. doi: 10.1186/s12905-015-0219-9 (PMC4546135; doi:10.1186/s12905-015-0219-9)
Supplement: Additional file 1: — Baseline characteristics of the study population excluding women taking antihypertensive drugs. (XLSX 11 kb) [file 12905_2015_219_MOESM2_ESM.xlsx]

## Sheet: Sheet1
Additional file 1. Subject characteristics according to hypertensive status
Variable	Normal	Prehypertension	Hypertension	P-value
	(n=1739)	(n=224)	(n=229)
SBP, mmHg	100.38±8.3	122.92±7.4	131.58±12.4	<.001
DBP, mmHg	64.91±7.0	81.25±4.9	86.39±8.5	<.001
Age, year	48.82±3.5	49.46±3.6	50.10±3.6	<.001
BMI , kg/m2	22.66±2.9	24.23±3.4	24.80±3.2	<.001
WC, cm	78.02±7.5	82.07±8.8	82.84±7.7	<.001
Smoking, n(%)	49(4.1)	4(2.5)	6(3.7)	0.643
Menopause symptoms, score(0–6)
Vasomotor	0.88±1.3	1.13±1.5	1.26±1.4	<.001
Psychosocial	1.45±1.3	1.50±1.3	1.59±1.3	0.272
Physical	1.71±1.2	1.74±1.2	1.81±1.2	0.466
Sexual	1.69±1.7	1.65±1.7	1.90±1.7	0.174
Glucose, mg/dL	94.21±12.2	98.87±17.0	104.22±25.6	<.001
HDL-cholesterol, mg/dL	63.93±15.3	60.74±14.6	60.21±15.0	<.001
LDL-cholesterol, mg/dL	122.61±30.6	134.29±33.4	122.70±31.8	<.001
Triglyceride, mg/dL	90.23±50.0	115.49±69.2	116.32±70.0	<.001
HOMA-IR	1.3±0.9	1.76±1.1	2.06±1.7	<.001
GGT, U/L	19.14±18.6	28.21±44.0	28.47±37.0	<.001
FreeT3, pg/mL	2.87±0.4	2.92±0.3	2.96±0.4	0.001
Uric acid, mg/dL	4.13±0.9	4.41±1.0	4.55±1.0	<.001
Continuous variables are reported as mean±SD and compared by ANOVA; categorical variables are reported as n(%) and compared by the chi-square test. Abbreviations: BMI, body mass index; WC, waist circumference; SBP, systolic blood pressure; DBP, diastolic blood pressure; GGT, gamma-glutamyltransferase; FreeT3, free triiodothyronine.
