# Supplementary material for: Difference in blood pressure between early and late menopausal transition was significant in healthy Korean women
Source: BMC Womens Health. 2015 Aug 22;15:64. doi: 10.1186/s12905-015-0219-9 (PMC4546135; doi:10.1186/s12905-015-0219-9)
Supplement: Additional file 2: — Subject characteristics according to hypertensive status. (XLSX 11 kb) [file 12905_2015_219_MOESM1_ESM.xlsx]

## Sheet: Sheet1
Additional file 2. Baseline characteristics of the study population excluding women taking antihypertensive drugs
	Premenopause (n=775)	Menopausal transition		Postmenopause (n=586)	P-value
Variable		Early(n=296)	Late(n=380)
Age, year	46.8±2.4	47.4±2.3	49.5±2.8	52.1±3.1	<.001
BMI, kg/m2	22.8±3.0	22.6±2.8	22.9±3.1	23.2±3.1	0.037
WC, cm	78.1±7.8	77.8±6.9	78.6±8.2	79.6±8.0	0.001
Smoking, n(%)	23(4.2)	6(2.9)	9(3.4)	16(4.0)	0.84
Hypertension, n(%)
Normal	683(88.4)	261(88.2)	305(80.9)	490(84.1)	0.002
Prehypertension	71(9.2)	31(10.5)	49(13.0)	73(12.5)
Hypertension	19(2.5)	4(1.4)	23(6.1)	20(3.4)
Menopause symptoms, score(0–6)
Vasomotor	0.5±0.9	0.6±1.0	1.1±1.4	1.5±1.6	<.001
Psychosocial	1.1±1.0	1.4±1.2	1.6±1.3	1.8±1.4	<.001
Physical	1.5±1.0	1.7±1.1	1.9±1.2	2.0±1.2	<.001
Sexual	1.1±1.3	1.4±1.5	1.8±1.7	2.5±2.0	<.001
Glucose, mg/dL	94.7±13.0	93.2±13.0	95.6±12.4	95.8±13.7	0.031
HDL-cholesterol, mg/dL	63.2±14.8	64.1±14.7	64.8±15.9	62.8±15.8	0.205
LDL-cholesterol, mg/dL	117.3±28.1	117.8±29.0	129.3±33.6	133.8±31.7	<.001
Triglycerides, mg/dL	89.1±52.4	89.6±49.2	97.3±58.3	99.9±53.3	<.001
HOMA-IR	1.4±1.0	1.3±0.8	1.3±1.0	1.4±1.0	0.114
GGT, U/L	18.3±21.7	17.2±13.2	20.5±22.5	24.2±28.0	<.001
FreeT3, pg/mL	2.8±0.4	2.9±0.3	2.9±0.4	3.0±0.4	<.001
Uric acid, mg/dL	4.0±0.8	4.0±0.8	4.3±0.9	4.4±0.9	<.001
Continuous variables are reported as mean±SD and compared by ANOVA; categorical variables are reported as n(%) and compared using the chi-square test.
